# Supplementary material for: The Influence of Parents on Medication Adherence of Their Children in China: A Cross-Sectional Online Investigation Based on Health Belief Model
Source: Front Public Health. 2022 Apr 14;10:845032. doi: 10.3389/fpubh.2022.845032 (PMC9046660; doi:10.3389/fpubh.2022.845032)
Supplement: Supplementary file 1 [file Data_Sheet_1.ZIP]

Archive with 3 entries (2 files):
- Supplementary_Material/Figures and Tables.docx
- Supplementary_Material/Medical Ethics Committee Approval Form.docx
- Supplementary_Material/
